# Supplementary material for: DGAT2-MOGAT2 SNPs and Gene-Environment Interactions on Serum Lipid Profiles and the Risk of Ischemic Stroke
Source: Front Cardiovasc Med. 2021 Nov 24;8:685970. doi: 10.3389/fcvm.2021.685970 (PMC8654148; doi:10.3389/fcvm.2021.685970)
Supplement: Supplementary file 1 [file Table_1.XLSX]

## Sheet: Sheet1
Group	Genotype(rs11236530)	Genotype(rs3060)	Genotype(rs600626)	Genotype(rs609379)	Genotype(rs10899104)
Control	C/A	C/T	A/G	C/A	T/G
Control	C/A	C/T	A/G	C/A	T/G
Control	C/A	C/T	A/G	C/A	T/G
Control	C/A	C/T	A/G	C/A	T/G
Control	C/C	T/T	A/A	C/C	T/T
Control	C/C	T/T	A/A	C/C	T/T
Control	C/C	T/T	A/A	C/C	T/T
Control	C/C	T/T	A/A	C/C	T/T
Control	C/C	T/T	A/A	C/C	T/T
Control	C/C	T/T	A/A	C/C	T/T
Control	C/C	T/T	A/A	C/C	T/T
Control	C/C	T/T	A/A	C/C	T/T
Control	C/C	T/T	A/A	C/C	T/T
Control	C/C	T/T	A/A	C/C	T/T
Control	C/A	C/T	A/G	C/C	T/T
Control	C/C	T/T	A/G	C/C	T/T
Control	C/C	T/T	G/G	C/C	T/T
Control	C/C	T/T	G/G	C/C	T/T
Control	C/A	C/T	A/G	C/A	T/G
Control	C/A	C/T	A/G	C/A	T/G
Control	C/C	C/T	A/A	C/C	T/G
Control	C/A	C/T	A/A	C/C	T/T
Control	C/C	T/T	A/A	C/C	T/T
Control	C/A	C/T	A/G	C/C	T/T
Control	C/C	T/T	G/G	C/C	T/T
Control	C/C	T/T	G/G	C/C	T/T
Control	C/C	C/T	A/A	C/C	T/G
Control	C/C	C/T	A/A	C/C	T/G
Control	C/C	C/T	A/A	C/C	T/G
Control	C/C	T/T	A/A	C/C	T/T
Control	C/C	T/T	A/A	C/C	T/T
Control	C/C	T/T	A/A	C/C	T/T
Control	C/C	T/T	A/A	C/C	T/T
Control	C/C	T/T	A/A	C/C	G/G
Control	C/C	T/T	A/A	C/C	T/T
Control	C/A	T/T	A/G	C/C	G/G
Control	C/A	T/T	A/G	C/C	G/G
Control	C/A	C/T	A/G	C/A	T/G
Control	C/A	C/T	A/G	C/A	T/G
Control	C/A	C/T	A/G	C/A	T/G
Control	C/A	C/T	A/G	C/A	T/G
Control	C/A	C/T	A/G	C/A	T/G
Control	C/A	C/T	A/G	C/A	T/G
Control	C/A	C/T	A/G	C/C	T/G
Control	C/C	C/C	A/A	C/C	T/T
Control	C/A	C/T	A/A	C/C	T/T
Control	A/A	T/T	A/A	C/C	T/T
Control	A/A	T/T	A/A	C/C	T/T
Control	C/C	T/T	A/A	C/C	T/T
Control	C/C	T/T	A/A	C/C	T/T
Control	C/C	T/T	A/A	C/C	T/T
Control	C/A	C/T	A/G	C/C	T/G
Control	C/C	T/T	A/A	C/C	T/T
Control	C/A	C/T	A/A	C/A	T/G
Control	C/C	T/T	A/G	C/A	T/G
Control	C/C	C/C	A/A	C/C	T/T
Control	C/C	C/C	A/A	C/C	T/T
Control	C/C	C/C	A/A	C/C	T/T
Control	C/C	C/C	A/A	C/C	T/T
Control	A/A	T/T	A/A	C/C	T/T
Control	C/C	T/T	A/A	C/C	T/T
Control	C/C	T/T	A/A	C/C	T/T
Control	C/C	T/T	A/A	C/C	T/T
Control	C/A	C/T	A/G	C/A	T/G
Control	C/A	C/T	A/G	C/A	T/G
Control	C/A	C/T	A/G	C/A	T/G
Control	A/A	T/T	A/A	C/C	T/T
Control	A/A	T/T	A/A	C/C	T/T
Control	A/A	T/T	A/A	C/C	T/T
Control	A/A	T/T	A/A	C/C	T/T
Control	C/C	T/T	A/A	C/C	T/T
Control	C/C	T/T	A/A	C/C	T/T
Control	C/C	T/T	A/A	C/C	T/T
Control	C/C	T/T	A/A	C/C	T/T
Control	C/A	C/T	A/G	C/C	T/T
Control	C/C	T/T	A/A	C/C	G/G
Control	C/C	T/T	A/G	A/A	T/G
Control	C/C	T/T	A/G	A/A	T/G
Control	A/A	C/C	A/A	C/A	T/G
Control	A/A	C/C	A/A	C/A	T/G
Control	C/A	C/T	A/G	C/A	T/G
Control	C/A	C/T	A/G	C/A	T/G
Control	C/A	C/T	A/G	C/A	T/G
Control	C/A	C/T	A/G	C/A	T/G
Control	C/A	C/T	A/G	C/A	T/G
Control	C/A	C/T	A/G	C/A	T/G
Control	C/A	C/T	A/G	C/A	T/G
Control	C/A	C/T	A/A	A/A	T/T
Control	C/A	C/T	A/A	A/A	T/T
Control	C/A	C/T	A/A	A/A	T/T
Control	C/A	C/T	A/A	A/A	T/T
Control	C/C	T/T	A/A	C/C	T/T
Control	C/C	T/T	A/A	C/C	T/T
Control	C/C	T/T	A/A	C/C	T/T
Control	C/C	T/T	A/A	C/C	T/T
Control	C/C	T/T	A/G	C/A	T/G
Control	C/C	T/T	A/A	C/C	T/T
Control	C/A	C/T	A/G	C/C	T/T
Control	C/A	C/T	A/G	C/C	T/T
Control	C/A	C/T	A/G	C/A	T/G
Control	C/A	C/T	A/G	C/A	T/G
Control	C/C	T/T	A/A	C/C	T/T
Control	C/C	T/T	A/A	C/C	T/T
Control	C/C	T/T	A/A	C/C	T/T
Control	C/C	T/T	A/G	C/C	T/T
Control	C/C	T/T	A/G	C/C	T/T
Control	C/C	T/T	G/G	C/C	T/T
Control	C/A	C/T	A/G	C/A	T/G
Control	C/C	T/T	G/G	C/C	T/T
Control	C/C	T/T	G/G	C/C	T/T
Control	C/C	C/T	A/A	C/C	T/G
Control	C/C	T/T	A/A	C/C	T/T
Control	C/A	T/T	A/G	C/C	G/G
Control	C/A	C/T	A/G	C/A	T/G
Control	C/A	C/T	A/G	C/C	T/G
Control	C/C	C/C	A/A	C/C	T/T
Control	C/C	C/C	A/A	C/C	T/T
Control	C/C	T/T	A/A	C/C	T/T
Control	C/C	T/T	A/A	C/C	T/T
Control	C/C	T/T	A/G	C/A	T/G
Control	C/C	T/T	A/A	C/C	T/T
Control	C/C	T/T	A/G	C/A	T/G
Control	C/A	C/T	A/G	C/A	T/G
Control	C/A	C/T	A/A	A/A	T/T
Control	A/A	T/T	A/A	C/C	T/T
Control	A/A	T/T	A/A	C/C	T/T
Control	C/C	T/T	A/A	C/C	T/T
Control	C/C	T/T	A/A	C/C	T/T
Control	C/C	T/T	A/A	C/C	T/T
Control	C/A	C/T	A/G	C/C	T/T
Control	C/A	C/T	A/G	C/A	T/G
Control	C/A	C/T	A/G	C/A	T/G
Control	A/A	T/T	A/A	C/C	T/T
Control	C/C	T/T	A/A	C/C	T/T
Control	C/C	T/T	A/A	C/C	G/G
Control	C/A	C/T	A/G	C/C	T/T
Control	C/A	C/T	A/G	C/A	T/G
Control	C/A	C/T	A/G	C/A	T/G
Control	C/A	C/T	A/G	C/A	T/G
Control	C/A	C/T	A/G	C/A	T/G
Control	C/A	C/T	A/G	C/A	T/G
Control	C/A	C/T	A/G	C/A	T/G
Control	C/A	C/T	A/G	C/A	T/G
Control	C/C	C/T	A/A	C/C	T/G
Control	C/C	C/T	A/A	C/C	T/G
Control	C/C	C/T	A/A	C/C	T/G
Control	C/C	C/C	A/A	C/C	T/T
Control	C/C	T/T	A/A	C/C	T/T
Control	C/C	T/T	A/A	C/C	T/T
Control	C/C	T/T	A/A	C/C	T/T
Control	C/C	T/T	A/A	C/C	T/T
Control	C/C	T/T	A/A	C/C	T/T
Control	C/C	T/T	A/A	C/C	T/T
Control	C/C	T/T	A/A	C/C	T/T
Control	C/C	T/T	A/A	C/C	T/T
Control	C/C	T/T	A/A	C/C	T/T
Control	C/C	T/T	A/A	C/C	T/T
Control	C/C	T/T	A/A	C/C	T/T
Control	C/C	T/T	A/A	C/C	T/T
Control	C/C	T/T	A/A	C/C	T/T
Control	C/C	T/T	A/A	C/C	T/T
Control	C/C	T/T	A/A	C/C	T/T
Control	C/C	T/T	A/A	C/C	T/T
Control	C/A	C/T	A/G	C/C	T/T
Control	C/A	C/T	A/G	C/C	T/T
Control	C/A	C/T	A/G	C/C	T/T
Control	C/A	C/T	A/G	C/C	T/T
Control	C/C	T/T	G/G	C/C	T/T
Control	C/C	T/T	G/G	C/C	T/T
Control	C/C	T/T	G/G	C/C	T/T
Control	C/A	C/T	A/G	C/A	T/G
Control	C/A	C/T	A/G	C/A	T/G
Control	C/A	C/T	A/G	C/A	T/G
Control	C/A	C/T	A/G	C/A	T/G
Control	C/A	C/T	A/G	C/A	T/G
Control	C/A	C/T	A/G	C/A	T/G
Control	C/A	C/T	A/G	C/A	T/G
Control	C/A	C/T	A/G	C/A	T/G
Control	C/A	C/T	A/G	C/A	T/G
Control	C/A	C/T	A/G	C/A	T/G
Control	C/A	C/T	A/G	C/A	T/G
Control	C/A	C/T	A/G	C/A	T/G
Control	C/A	C/T	A/G	C/A	T/G
Control	C/A	C/T	A/G	C/A	T/G
Control	C/A	C/T	A/G	C/A	T/G
Control	C/A	C/T	A/G	C/A	T/G
Control	C/C	C/T	A/A	C/C	T/G
Control	C/C	C/T	A/A	C/C	T/G
Control	C/C	C/T	A/A	C/C	T/G
Control	C/C	C/T	A/A	C/C	T/G
Control	C/C	C/C	A/A	C/C	T/T
Control	C/C	T/T	A/A	C/C	T/T
Control	C/C	T/T	A/A	C/C	T/T
Control	C/C	T/T	A/A	C/C	T/T
Control	C/C	T/T	A/A	C/C	T/T
Control	C/C	T/T	A/A	C/C	T/T
Control	C/C	T/T	A/A	C/C	T/T
Control	C/C	T/T	A/A	C/C	T/T
Control	C/C	T/T	A/A	C/C	T/T
Control	C/C	T/T	A/A	C/C	T/T
Control	C/C	T/T	A/A	C/C	T/T
Control	C/C	T/T	A/A	C/C	T/T
Control	C/C	T/T	A/A	C/C	T/T
Control	C/A	C/T	A/G	C/C	T/T
Control	C/A	C/T	A/G	C/C	T/T
Control	C/A	C/T	A/G	C/C	T/T
Control	C/A	C/T	A/G	C/C	T/T
Control	C/A	C/T	A/G	C/C	T/T
Control	C/A	C/T	A/G	C/C	T/T
Control	C/A	C/T	A/G	C/C	T/T
Control	C/C	T/T	G/G	C/C	T/T
Control	C/C	T/T	G/G	C/C	T/T
Control	C/C	T/T	G/G	C/C	T/T
Control	C/C	T/T	G/G	C/C	T/T
Control	C/C	C/T	A/A	C/C	T/G
Control	A/A	T/T	A/A	C/A	T/G
Control	C/C	C/T	A/A	C/C	T/G
Control	C/C	C/T	A/A	C/C	T/G
Control	C/C	T/T	A/A	C/C	T/T
Control	C/C	T/T	A/A	C/C	T/T
Control	C/C	T/T	A/A	C/C	T/T
Control	C/C	T/T	A/A	C/C	T/T
Control	C/C	T/T	A/A	C/C	T/T
Control	C/C	C/T	A/A	C/C	T/G
Control	C/C	T/T	A/A	C/C	G/G
Control	C/C	T/T	A/A	C/C	G/G
Control	A/A	T/T	A/A	C/A	T/G
Control	C/C	C/T	A/A	C/C	T/G
Control	C/C	C/T	A/A	C/C	T/G
Control	C/C	C/T	A/A	C/C	T/G
Control	C/C	C/T	A/A	C/C	T/G
Control	C/C	T/T	A/A	C/C	T/T
Control	C/C	T/T	A/A	C/C	T/T
Control	C/C	T/T	A/A	C/C	T/T
Control	C/C	T/T	A/A	C/C	T/T
Control	C/A	T/T	A/G	C/C	G/G
Control	C/A	T/T	A/G	C/C	G/G
Control	C/A	C/T	A/G	C/A	T/G
Control	C/C	T/T	A/G	C/A	T/G
Control	C/C	T/T	A/G	C/A	T/G
Control	C/A	C/T	A/G	C/C	T/G
Control	C/A	C/T	A/G	C/C	T/G
Control	C/C	C/C	A/A	C/C	T/T
Control	A/A	T/T	A/A	C/C	T/T
Control	C/C	T/T	A/A	C/C	T/T
Control	C/C	T/T	A/A	C/C	T/T
Control	C/C	T/T	A/A	C/C	T/T
Control	C/C	T/T	A/A	C/C	T/T
Control	C/C	T/T	A/A	C/C	T/T
Control	C/C	T/T	A/A	C/C	T/T
Control	C/C	T/T	A/A	C/C	T/T
Control	C/C	T/T	A/A	C/C	T/T
Control	C/C	T/T	A/A	C/C	T/T
Control	C/A	C/T	A/G	C/A	T/G
Control	C/C	T/T	A/G	C/A	T/G
Control	C/C	C/C	A/A	C/C	T/T
Control	C/C	T/T	A/A	C/C	T/T
Control	C/C	T/T	A/A	C/C	T/T
Control	C/C	T/T	A/A	C/C	T/T
Control	C/C	T/T	A/A	C/C	T/T
Control	C/C	T/T	A/A	C/C	T/T
Control	C/A	T/T	A/G	C/C	G/G
Control	C/C	T/T	A/G	A/A	T/G
Control	C/C	T/T	A/G	A/A	T/G
Control	C/C	T/T	A/G	A/A	T/G
Control	C/C	T/T	A/G	A/A	T/G
Control	C/C	T/T	A/G	A/A	T/G
Control	C/A	C/T	A/A	C/A	T/G
Control	C/A	C/T	A/G	C/A	T/G
Control	C/A	C/T	A/G	C/A	T/G
Control	C/A	C/T	A/G	C/A	T/G
Control	C/A	C/T	A/G	C/A	T/G
Control	C/A	C/T	A/G	C/A	T/G
Control	C/A	C/T	A/G	C/A	T/G
Control	C/A	C/T	A/G	C/A	T/G
Control	C/C	T/T	A/G	C/A	T/G
Control	C/C	T/T	A/G	C/A	T/G
Control	C/C	T/T	A/G	C/A	T/G
Control	C/C	T/T	A/G	C/A	T/G
Control	C/C	T/T	A/G	C/A	T/G
Control	C/C	C/C	A/A	C/C	T/T
Control	C/C	C/C	A/A	C/C	T/T
Control	C/C	C/C	A/A	C/C	T/T
Control	C/C	C/C	A/A	C/C	T/T
Control	C/C	C/C	A/A	C/C	T/T
Control	C/C	C/C	A/A	C/C	T/T
Control	C/C	C/C	A/A	C/C	T/T
Control	C/A	C/T	A/A	C/C	T/T
Control	C/C	T/T	A/A	C/C	T/T
Control	C/C	T/T	A/A	C/C	T/T
Control	C/C	T/T	A/A	C/C	T/T
Control	C/C	T/T	A/A	C/C	T/T
Control	C/C	T/T	A/A	C/C	T/T
Control	C/C	T/T	A/A	C/C	T/T
Control	C/C	T/T	A/A	C/C	T/T
Control	C/C	T/T	A/A	C/C	T/T
Control	C/C	T/T	A/A	C/C	T/T
Control	C/C	T/T	A/A	C/C	T/T
Control	C/C	T/T	A/A	C/C	T/T
Control	C/C	T/T	A/A	C/C	T/T
Control	C/C	T/T	A/A	C/C	T/T
Control	C/C	T/T	A/A	C/C	T/T
Control	C/C	T/T	A/A	C/C	T/T
Control	C/C	T/T	A/A	C/C	T/T
Control	C/C	T/T	A/A	C/C	T/T
Control	C/C	T/T	A/A	C/C	T/T
Control	C/C	T/T	A/A	C/C	T/T
Control	C/C	T/T	A/A	C/C	T/T
Control	C/C	T/T	A/A	C/C	T/T
Control	C/C	T/T	A/A	C/C	T/T
Control	A/A	T/T	A/A	C/A	T/G
Control	C/A	C/T	A/G	C/A	T/G
Control	C/A	C/T	A/G	C/A	T/G
Control	C/A	C/T	A/G	C/C	T/G
Control	C/C	T/T	A/A	C/C	T/T
Control	C/C	T/T	A/A	C/C	T/T
Control	C/C	T/T	A/A	C/C	T/T
Control	C/C	T/T	A/A	C/C	T/T
Control	C/C	T/T	A/A	C/C	T/T
Control	C/C	T/T	A/A	C/C	T/T
Control	C/C	T/T	A/A	C/C	G/G
Control	C/A	C/T	A/G	C/A	T/G
Control	C/A	C/T	A/G	C/A	T/G
Control	C/C	T/T	A/G	C/A	T/G
Control	C/C	T/T	A/A	C/C	T/T
Control	C/C	T/T	A/A	C/C	T/T
Control	C/C	T/T	A/A	C/C	T/T
Control	C/C	T/T	A/A	C/C	T/T
Control	C/C	T/T	A/A	C/C	T/T
Control	C/C	T/T	A/A	C/C	T/T
Control	A/A	T/T	A/A	C/A	T/G
Control	A/A	T/T	A/A	C/A	T/G
Control	C/A	C/T	A/G	C/A	T/G
Control	C/A	C/T	A/G	C/A	T/G
Control	C/A	C/T	A/A	C/C	T/T
Control	C/C	T/T	A/A	C/C	T/T
Control	C/C	T/T	A/A	C/C	T/T
Control	C/C	T/T	A/A	C/C	T/T
Control	C/C	T/T	A/A	C/C	T/T
Control	C/C	T/T	A/A	C/C	T/T
Control	C/C	T/T	A/A	C/C	T/T
Control	C/A	C/T	A/G	C/C	T/T
Control	C/A	C/T	A/G	C/C	T/T
Control	C/A	C/T	A/G	C/A	T/G
Control	C/A	C/T	A/A	A/A	T/T
Control	C/A	C/T	A/A	C/C	T/T
Control	C/C	T/T	A/A	C/C	T/T
Control	C/C	T/T	A/A	C/C	T/T
Control	C/A	C/T	A/G	C/C	T/T
Control	C/A	C/T	A/G	C/A	T/G
Control	C/A	C/T	A/G	C/A	T/G
Control	C/A	C/T	A/G	C/A	T/G
Control	C/C	C/T	A/A	C/C	T/G
Control	C/C	C/T	A/A	C/C	T/G
Control	C/C	T/T	A/A	C/C	T/T
Control	C/C	T/T	A/A	C/C	T/T
Control	C/C	T/T	G/G	C/C	T/T
Control	C/C	T/T	G/G	C/C	T/T
Control	C/C	T/T	G/G	C/C	T/T
Control	C/A	C/T	A/G	C/A	T/G
Control	C/C	C/T	A/A	C/C	T/G
Control	A/A	C/C	G/G	C/A	T/G
Control	C/A	C/T	A/G	C/A	T/G
Control	C/C	T/T	A/A	C/C	T/T
Control	C/A	T/T	A/G	C/C	G/G
Control	C/A	C/T	A/G	C/A	T/G
Control	C/A	C/T	A/G	C/A	T/G
Control	C/C	T/T	A/G	C/A	T/G
Control	C/C	T/T	A/A	C/C	T/T
Control	C/C	T/T	A/A	C/C	T/T
Control	C/C	T/T	A/A	C/C	T/T
Control	C/C	T/T	A/A	C/C	T/T
Control	C/C	T/T	A/A	C/C	T/T
Control	C/C	T/T	A/A	C/C	T/T
Control	C/C	T/T	A/A	C/C	T/T
Control	C/C	T/T	A/A	C/C	T/T
Control	C/C	T/T	A/A	C/C	G/G
Control	C/A	C/T	A/G	C/A	T/G
Control	C/C	T/T	A/A	C/C	T/T
Control	C/C	T/T	A/A	C/C	T/T
Control	C/A	C/T	A/G	C/A	T/G
Control	C/A	C/T	A/G	C/A	T/G
Control	C/A	C/T	A/G	C/A	T/G
Control	C/A	C/T	A/G	C/A	T/G
Control	C/A	C/T	A/G	C/A	T/G
Control	C/A	C/T	G/G	C/A	T/G
Control	C/C	C/T	A/A	C/C	T/G
Control	C/C	C/T	A/A	C/C	T/G
Control	C/C	T/T	A/A	C/C	T/T
Control	C/C	T/T	A/A	C/C	T/T
Control	C/C	T/T	A/A	C/C	T/T
Control	C/C	T/T	A/A	C/C	T/T
Control	C/C	T/T	A/A	C/C	T/T
Control	C/C	T/T	G/G	C/C	T/T
Control	C/A	C/T	G/G	C/A	T/G
Control	C/C	T/T	G/G	C/C	T/T
Control	C/C	T/T	G/G	C/C	T/T
Control	C/C	T/T	A/A	C/C	G/G
Control	C/C	T/T	A/A	C/C	G/G
Control	C/C	T/T	A/A	C/C	T/T
Control	C/C	T/T	A/A	C/C	T/T
Control	C/C	T/T	A/A	C/C	T/T
Control	C/C	T/T	A/A	C/C	T/T
Control	C/C	T/T	A/A	C/C	G/G
Control	C/A	C/T	G/G	C/A	T/G
Control	C/C	T/T	A/A	C/C	T/G
Control	C/C	C/C	A/A	C/C	T/T
Control	C/A	C/T	A/A	C/C	T/T
Control	C/C	T/T	A/G	A/A	T/G
Control	C/C	T/T	A/A	C/C	T/T
Control	C/A	C/T	A/G	C/A	T/G
Control	C/C	T/T	A/A	C/A	T/T
Control	C/C	T/T	A/A	C/C	G/G
Control	C/C	T/T	A/A	C/C	G/G
Control	C/C	T/T	A/A	C/C	G/G
Control	C/A	C/T	A/G	C/A	T/G
Control	C/A	C/T	A/G	C/A	T/G
Control	C/C	T/T	A/A	C/C	T/T
Control	C/C	T/T	A/A	C/C	T/T
Control	C/C	T/T	A/A	C/C	T/T
Control	C/C	T/T	A/A	C/C	T/T
Control	C/C	T/T	A/A	C/C	T/T
Control	C/C	T/T	A/A	C/C	T/T
Control	C/A	C/T	A/G	C/C	T/T
Control	C/A	C/T	A/G	C/A	T/G
Control	C/A	C/T	A/G	C/A	T/G
Control	C/A	C/T	A/G	C/A	T/G
Control	C/A	C/T	A/G	C/A	T/G
Control	C/C	C/T	A/A	C/C	T/G
Control	C/C	C/T	A/A	C/C	T/G
Control	C/C	T/T	A/A	C/C	T/T
Control	C/C	T/T	A/A	C/C	T/T
Control	C/C	T/T	A/A	C/C	T/T
Control	C/C	T/T	G/G	C/C	T/T
Control	C/A	C/T	A/G	C/A	T/G
Control	C/C	C/T	A/A	C/C	T/G
Control	C/A	C/T	A/G	C/C	T/T
Control	C/C	T/T	A/A	C/C	G/G
Control	C/C	T/T	A/A	C/C	T/T
Control	C/C	T/T	A/A	C/C	T/T
Control	C/A	C/T	A/G	C/C	T/G
Control	C/A	C/T	A/A	C/C	T/T
Control	C/C	T/T	A/A	C/C	T/T
Control	C/C	T/T	A/A	C/C	T/T
Control	C/C	T/T	A/A	C/C	T/T
Control	C/C	T/T	A/A	C/C	T/T
Control	C/C	T/T	A/A	C/C	T/T
Control	C/C	T/T	A/A	C/C	G/G
Control	C/C	T/T	A/G	A/A	T/G
Control	C/A	C/T	A/G	C/A	T/G
Control	C/A	C/T	A/G	C/A	T/G
Control	C/A	C/T	A/G	C/A	T/G
Control	C/A	C/T	A/G	C/A	T/G
Control	C/A	C/T	A/G	C/A	T/G
Control	C/C	T/T	A/A	C/C	T/T
Control	C/C	T/T	A/A	C/C	T/T
Control	C/C	T/T	A/A	C/C	T/T
Control	C/C	T/T	A/A	C/C	T/T
Control	C/C	T/T	A/A	C/C	T/T
Control	C/C	T/T	A/A	C/C	G/G
Control	C/C	T/T	A/A	C/C	G/G
Control	C/A	C/T	A/G	C/C	G/G
Control	C/A	C/T	A/G	C/A	T/G
Control	C/A	C/T	A/G	C/A	T/G
Control	C/A	C/T	A/G	C/A	T/G
Control	C/A	C/T	A/G	C/A	T/G
Control	C/A	C/T	A/G	C/C	T/T
Control	C/A	C/T	A/G	C/A	T/G
Control	C/A	C/T	A/G	C/A	T/G
Control	C/A	C/T	A/G	C/A	T/G
Control	C/A	C/T	A/G	C/A	T/G
Control	C/A	C/T	A/G	C/A	T/G
Control	C/A	C/T	A/G	C/A	T/G
Control	C/C	C/T	A/A	C/C	T/G
Control	C/C	C/T	A/A	C/C	T/G
Control	C/C	T/T	A/A	C/C	T/T
Control	C/C	T/T	A/A	C/C	T/T
Control	C/C	T/T	A/A	C/C	T/T
Control	C/C	T/T	G/G	C/C	T/T
Control	C/A	C/T	A/G	C/A	T/G
Control	C/A	C/T	A/G	C/A	T/G
Control	C/A	C/T	A/G	C/A	T/G
Control	C/A	C/T	A/G	C/A	T/G
Control	C/C	T/T	A/A	C/C	T/T
Control	C/C	T/T	G/G	C/C	T/T
Control	A/A	C/C	G/G	C/A	T/G
Control	C/A	C/T	A/G	C/A	T/G
Control	C/A	C/T	A/A	C/C	T/T
Control	C/C	T/T	A/A	C/C	T/T
Control	C/C	T/T	A/A	C/C	T/T
Control	C/A	C/T	A/A	C/A	T/G
Control	C/A	C/T	A/G	C/C	T/G
Control	C/C	C/C	A/A	C/C	T/T
Control	C/C	T/T	A/A	C/C	T/T
Control	C/C	T/T	A/A	C/A	T/T
Control	C/C	T/T	A/A	C/C	T/T
Control	C/C	T/T	A/A	C/C	T/T
Control	C/C	T/T	A/A	C/C	T/T
Control	C/C	T/T	A/A	C/C	G/G
Control	C/C	T/T	A/A	C/C	G/G
Control	C/A	C/T	A/G	C/A	T/G
Control	C/A	C/T	A/G	C/A	T/G
Control	C/C	T/T	A/A	C/C	T/T
Control	C/C	T/T	A/A	C/C	T/T
Control	C/A	C/T	A/G	C/A	T/G
Control	C/A	C/T	A/G	C/A	T/G
Control	C/A	C/T	A/A	A/A	T/T
Control	C/C	T/T	A/A	C/C	T/T
Control	C/C	T/T	A/A	C/C	T/T
Control	C/C	T/T	A/A	C/C	T/T
Control	C/A	C/T	A/G	C/A	T/G
Control	C/A	C/T	A/G	C/A	T/G
Control	C/A	C/T	A/G	C/C	T/G
Control	A/A	C/C	A/A	C/A	T/T
Control	A/A	C/C	A/A	C/A	T/T
Control	C/C	C/C	A/A	C/A	T/T
Control	C/C	T/T	A/A	C/C	T/T
Control	C/C	T/T	A/A	C/C	T/T
Control	C/A	C/T	A/G	C/A	T/G
Control	C/A	C/T	A/A	C/C	T/T
Control	C/C	T/T	A/A	C/C	T/T
Control	C/C	T/T	G/G	C/C	T/T
Control	C/A	C/T	A/G	C/A	T/G
Control	C/A	C/T	A/G	C/A	T/G
Control	C/C	C/C	A/A	C/C	T/T
Control	C/A	C/T	A/A	C/C	T/T
Control	C/C	T/T	A/A	C/C	T/T
Control	C/C	T/T	A/A	C/C	T/T
Control	C/A	C/T	A/G	C/C	T/T
Control	C/A	C/T	A/G	C/C	T/T
Control	C/A	C/T	A/G	C/C	T/T
Control	C/C	T/T	G/G	C/C	T/T
Control	C/C	T/T	G/G	C/C	T/T
Control	C/C	T/T	G/G	C/C	T/T
Control	C/C	T/T	A/A	C/C	T/T
Control	C/C	T/T	A/A	C/C	T/T
Control	C/C	T/T	A/A	C/C	T/T
Control	C/C	T/T	A/G	A/A	T/G
Control	C/C	T/T	A/A	C/C	T/G
Control	C/A	C/T	A/G	C/A	T/G
Control	C/C	T/T	A/G	C/A	T/G
Control	C/C	T/T	A/A	C/C	T/T
Control	C/C	T/T	A/A	C/C	T/T
Control	C/C	T/T	A/A	C/C	T/T
Control	C/A	C/T	A/G	C/C	T/T
Control	C/A	C/T	A/G	C/A	T/G
Control	C/A	C/T	A/G	C/A	T/G
Control	C/C	T/T	A/A	C/C	T/T
Control	C/A	C/T	A/A	C/C	T/T
Control	C/C	T/T	A/A	C/C	T/T
Control	C/C	T/T	A/A	C/C	T/T
Control	C/C	T/T	A/A	C/C	T/T
Control	C/C	T/T	A/A	C/C	T/T
Control	C/C	T/T	A/A	C/C	T/T
Control	C/A	C/T	A/G	C/C	T/T
Control	C/C	T/T	A/A	C/C	G/G
Control	C/A	C/T	A/G	C/A	T/G
Control	C/A	C/T	A/G	C/C	T/G
Control	C/C	C/C	A/A	C/A	T/T
Control	C/C	T/T	A/A	C/C	T/T
Control	C/C	T/T	A/A	C/C	T/T
IS	C/C	C/T	A/G	C/A	T/G
IS	C/C	C/T	A/G	C/A	T/G
IS	C/C	C/T	A/G	C/A	T/G
IS	C/C	T/T	A/G	C/A	T/G
IS	C/C	T/T	A/A	C/C	T/G
IS	C/C	C/T	A/A	C/C	T/T
IS	C/C	T/T	A/A	C/C	T/T
IS	C/A	C/C	A/G	C/A	T/G
IS	C/A	T/T	A/G	C/A	T/G
IS	C/A	T/T	A/G	C/A	T/G
IS	C/A	T/T	A/G	C/A	T/G
IS	C/A	C/T	A/G	C/C	T/G
IS	C/A	T/T	A/G	C/C	T/G
IS	C/A	T/T	A/G	C/A	T/T
IS	C/C	T/T	A/G	C/A	G/G
IS	C/C	T/T	A/A	C/C	G/G
IS	C/C	C/T	A/G	C/A	T/G
IS	C/C	C/T	A/G	C/A	T/G
IS	C/A	T/T	A/A	C/C	T/G
IS	C/C	C/T	A/G	C/C	T/G
IS	C/A	C/T	A/A	C/A	T/T
IS	C/C	C/T	A/A	C/A	T/T
IS	C/A	T/T	A/A	C/C	T/T
IS	C/A	T/T	A/A	C/C	T/T
IS	C/A	T/T	A/A	C/C	T/T
IS	C/C	C/T	A/A	C/C	G/G
IS	C/A	C/T	A/A	C/C	T/G
IS	C/A	C/T	A/G	C/C	T/G
IS	C/C	T/T	A/A	C/C	T/T
IS	C/C	C/T	A/G	C/A	G/G
IS	C/C	C/T	A/G	C/A	T/G
IS	C/C	C/T	A/G	C/A	T/G
IS	C/A	C/T	A/G	C/C	T/G
IS	C/A	C/T	A/G	C/C	T/G
IS	C/C	C/T	A/G	C/C	T/G
IS	C/C	C/T	A/G	C/C	T/G
IS	C/C	C/T	A/G	C/C	T/G
IS	C/C	C/T	A/G	C/C	T/G
IS	C/C	C/T	A/A	C/A	T/T
IS	C/C	C/C	A/G	C/A	T/T
IS	C/A	T/T	A/A	C/C	T/T
IS	C/A	T/T	A/A	C/C	T/T
IS	C/A	T/T	A/A	C/C	T/T
IS	C/A	T/T	A/A	C/C	T/T
IS	C/C	T/T	A/A	C/C	T/T
IS	C/C	T/T	A/A	C/C	T/T
IS	C/C	T/T	A/A	C/C	T/T
IS	C/C	T/T	A/A	C/C	T/T
IS	C/C	T/T	A/G	C/A	G/G
IS	C/C	C/T	A/G	C/A	T/G
IS	C/C	C/T	A/G	C/A	T/G
IS	C/A	T/T	A/A	C/C	T/G
IS	C/A	T/T	A/A	C/C	T/G
IS	C/A	T/T	A/G	C/C	T/G
IS	C/C	C/C	A/A	A/A	T/T
IS	C/C	C/C	A/A	A/A	T/T
IS	C/A	C/T	A/A	C/A	T/T
IS	C/C	C/T	A/A	C/C	T/T
IS	C/A	T/T	A/A	C/C	T/T
IS	C/C	T/T	A/A	C/C	T/T
IS	C/C	C/T	G/G	C/C	T/T
IS	C/A	T/T	A/A	C/A	G/G
IS	C/C	T/T	A/A	C/C	G/G
IS	C/A	C/C	A/G	C/A	T/G
IS	C/A	T/T	A/G	C/A	T/G
IS	C/A	C/T	A/G	C/C	T/G
IS	C/A	T/T	A/G	C/C	T/G
IS	C/C	C/T	A/A	C/C	T/T
IS	C/C	C/T	A/A	C/C	T/T
IS	C/A	C/C	A/G	C/C	T/T
IS	C/C	T/T	G/G	C/C	T/T
IS	C/C	C/T	A/A	A/A	G/G
IS	C/A	T/T	A/A	C/C	T/G
IS	C/A	C/C	A/G	C/C	T/G
IS	C/A	C/C	A/G	C/C	T/G
IS	C/C	C/T	A/G	C/C	T/G
IS	C/C	C/C	A/A	A/A	T/T
IS	A/A	T/T	A/A	C/C	T/T
IS	C/A	T/T	A/A	C/C	T/T
IS	C/A	C/T	A/G	C/C	T/T
IS	C/A	C/T	A/G	C/C	T/T
IS	C/A	T/T	A/A	C/A	G/G
IS	C/C	C/T	A/G	C/A	G/G
IS	A/A	T/T	A/A	C/A	T/G
IS	A/A	C/C	A/A	C/C	T/T
IS	C/C	C/T	A/A	C/C	T/T
IS	C/C	T/T	A/A	C/C	T/T
IS	C/A	T/T	A/A	C/A	G/G
IS	C/C	C/T	A/G	C/C	T/G
IS	C/A	T/T	A/G	C/C	T/G
IS	C/C	C/T	A/A	C/C	T/T
IS	A/A	T/T	A/A	C/C	T/T
IS	C/A	T/T	A/A	C/C	T/T
IS	C/A	T/T	A/A	C/C	T/T
IS	C/C	T/T	A/A	C/C	T/T
IS	C/C	T/T	A/A	C/C	T/T
IS	C/C	C/T	A/A	C/A	T/T
IS	C/A	T/T	A/A	C/C	T/T
IS	C/A	T/T	A/A	C/C	T/T
IS	C/C	T/T	A/A	C/C	T/T
IS	C/A	T/T	A/A	C/C	T/T
IS	C/C	C/T	A/A	C/C	T/T
IS	C/C	T/T	A/A	C/C	T/T
IS	C/C	C/T	A/G	A/A	G/G
IS	C/C	T/T	A/G	C/A	T/G
IS	C/A	C/T	A/A	C/C	T/G
IS	C/C	C/T	A/A	C/C	T/G
IS	C/C	T/T	A/A	C/C	T/G
IS	C/C	C/T	A/G	C/C	T/G
IS	C/C	C/T	A/A	A/A	T/T
IS	C/A	T/T	A/A	C/C	T/T
IS	C/C	T/T	A/A	C/C	T/T
IS	C/C	T/T	A/A	C/A	G/G
IS	C/C	C/T	A/A	C/C	G/G
IS	C/A	T/T	A/G	C/A	T/G
IS	C/C	C/T	A/A	C/C	T/T
IS	C/C	T/T	A/A	C/C	T/T
IS	C/C	T/T	A/A	C/C	T/T
IS	C/C	T/T	A/A	C/C	T/T
IS	C/C	C/T	A/G	A/A	G/G
IS	C/C	T/T	A/G	C/A	G/G
IS	C/C	C/T	A/G	C/A	T/G
IS	C/C	C/T	A/G	C/A	T/G
IS	C/C	T/T	A/G	C/A	T/G
IS	C/A	C/T	A/A	C/C	T/G
IS	C/A	C/C	A/G	C/C	T/G
IS	C/C	C/T	A/G	C/C	T/G
IS	C/A	C/C	A/G	C/A	T/T
IS	C/C	C/C	A/A	C/C	T/T
IS	C/A	T/T	A/A	C/C	T/T
IS	C/A	T/T	A/G	C/C	T/G
IS	C/C	C/C	A/A	A/A	T/T
IS	C/C	C/T	A/A	C/C	T/T
IS	C/C	C/T	G/G	C/C	T/T
IS	C/A	T/T	A/G	C/A	T/G
IS	C/A	T/T	A/G	C/A	T/G
IS	C/A	C/T	A/A	C/C	T/G
IS	C/A	T/T	A/G	C/C	T/G
IS	C/A	C/T	G/G	C/C	T/G
IS	C/C	C/T	A/A	C/A	T/T
IS	C/C	C/C	A/G	C/A	T/T
IS	C/A	T/T	A/A	C/C	T/T
IS	C/A	T/T	A/A	C/C	T/T
IS	C/A	T/T	A/A	C/C	T/T
IS	C/C	T/T	A/A	C/C	T/T
IS	C/C	T/T	A/A	C/C	T/T
IS	C/C	T/T	A/A	C/C	T/T
IS	C/C	T/T	G/G	C/C	T/T
IS	C/A	T/T	A/G	C/A	T/T
IS	C/A	T/T	A/G	C/C	T/T
IS	C/C	C/T	A/G	C/A	T/G
IS	C/C	C/T	A/G	C/A	T/G
IS	A/A	T/T	A/A	C/C	T/T
IS	A/A	T/T	A/A	C/C	T/T
IS	C/A	T/T	A/A	C/C	T/T
IS	C/C	C/T	A/G	C/A	T/G
IS	C/C	T/T	G/G	C/A	T/G
IS	C/C	C/T	A/G	C/C	T/G
IS	C/C	C/T	A/A	C/C	T/T
IS	C/A	T/T	A/A	C/A	G/G
IS	A/A	T/T	A/A	C/A	T/G
IS	C/A	T/T	A/G	C/A	T/G
IS	C/C	C/C	A/G	C/C	T/G
IS	C/C	T/T	A/G	C/A	T/T
IS	C/C	T/T	A/A	C/C	T/T
IS	A/A	T/T	A/A	C/C	T/T
IS	C/A	T/T	A/A	C/C	T/T
IS	C/C	T/T	A/A	C/C	T/T
IS	C/C	T/T	A/A	C/C	T/T
IS	C/C	T/T	A/A	C/C	T/T
IS	C/A	C/T	A/G	C/C	T/T
IS	C/A	T/T	A/A	C/C	T/T
IS	C/A	C/C	A/G	C/A	T/G
IS	C/C	T/T	A/A	C/C	T/T
IS	C/A	T/T	A/A	C/A	T/T
IS	C/A	T/T	A/A	C/C	T/T
IS	C/C	T/T	A/A	C/C	T/T
IS	C/C	T/T	A/G	C/A	T/T
IS	A/A	C/T	A/A	C/C	T/T
IS	C/A	T/T	A/A	C/C	T/T
IS	C/C	T/T	A/A	C/C	T/T
IS	C/C	T/T	A/A	C/C	T/T
IS	C/C	C/T	A/G	C/A	T/G
IS	C/C	C/T	A/G	C/A	T/G
IS	C/A	T/T	A/G	C/A	T/G
IS	C/A	T/T	A/A	C/C	T/G
IS	C/C	C/C	A/A	A/A	T/T
IS	C/C	C/T	A/A	C/A	T/T
IS	C/C	T/T	A/A	C/C	T/T
IS	C/A	C/C	A/G	C/C	T/T
IS	C/A	C/T	A/G	C/C	T/T
IS	C/A	C/T	A/G	C/C	T/T
IS	C/C	C/T	A/G	C/A	T/G
IS	C/A	C/T	A/A	C/C	T/G
IS	C/C	C/T	G/G	C/C	T/G
IS	C/C	C/T	A/A	C/C	T/T
IS	C/A	T/T	A/A	C/C	T/T
IS	C/A	T/T	A/A	C/C	T/T
IS	C/C	C/T	G/G	C/C	T/G
IS	C/C	C/T	G/G	C/C	T/G
IS	C/A	C/T	A/G	C/C	T/T
IS	C/C	C/T	G/G	C/C	T/T
IS	C/C	C/T	A/G	C/C	T/G
IS	C/C	C/C	A/A	A/A	T/T
IS	C/C	C/C	A/A	A/A	T/T
IS	C/A	T/T	A/A	C/C	T/T
IS	C/A	C/T	A/A	C/C	T/G
IS	C/A	T/T	A/A	C/C	T/G
IS	C/C	C/T	A/G	C/C	T/G
IS	C/A	T/T	A/A	C/C	T/T
IS	C/C	T/T	A/A	C/C	T/T
IS	C/C	T/T	A/A	C/C	T/T
IS	C/C	C/T	A/A	C/A	G/G
IS	A/A	C/T	A/A	C/C	T/T
IS	C/C	T/T	A/G	C/A	T/G
IS	C/C	C/T	G/G	C/A	T/G
IS	C/A	C/T	A/G	C/C	T/G
IS	C/A	C/T	A/G	C/C	T/G
IS	C/C	C/T	A/G	C/C	T/G
IS	C/C	C/T	G/G	C/C	T/G
IS	C/A	T/T	G/G	C/C	T/G
IS	C/C	T/T	G/G	C/C	T/G
IS	C/C	T/T	A/G	C/A	T/T
IS	C/C	T/T	A/G	C/A	T/T
IS	C/C	T/T	A/G	C/A	T/T
IS	C/C	C/T	A/A	C/C	T/T
IS	C/A	T/T	A/A	C/C	T/T
IS	C/A	T/T	A/A	C/C	T/T
IS	C/A	C/T	A/G	C/C	T/T
IS	C/C	T/T	A/A	C/C	G/G
IS	C/A	C/T	A/G	C/C	T/G
IS	C/A	C/T	A/A	C/C	T/G
IS	C/C	T/T	A/G	C/A	T/G
IS	C/C	C/T	A/A	C/C	T/G
IS	C/A	C/T	A/G	C/C	T/G
IS	C/A	C/T	A/G	C/C	T/G
IS	C/A	T/T	A/A	C/C	T/T
IS	C/A	C/T	A/A	C/C	T/G
IS	C/C	C/T	A/G	C/A	T/G
IS	C/C	C/T	A/G	C/A	T/G
IS	C/A	C/T	A/G	C/C	T/G
IS	C/C	C/T	A/A	A/A	T/T
IS	C/A	T/T	A/A	C/A	T/T
IS	A/A	T/T	A/A	C/C	T/T
IS	C/C	C/T	A/A	C/A	G/G
IS	C/C	C/T	A/G	A/A	T/G
IS	C/C	C/T	A/A	C/C	T/G
IS	C/A	T/T	A/A	C/C	T/G
IS	C/C	C/T	A/G	C/C	T/G
IS	C/A	T/T	A/G	C/A	T/G
IS	C/A	T/T	A/G	C/A	T/G
IS	C/A	C/C	A/G	C/A	T/T
IS	C/A	C/C	A/G	C/A	T/T
IS	C/A	T/T	A/A	C/C	T/G
IS	A/A	C/T	A/A	C/C	T/T
IS	A/A	C/T	A/A	C/C	T/T
IS	C/A	T/T	A/A	C/C	T/T
IS	C/C	C/T	A/A	C/C	T/T
IS	C/A	T/T	A/A	C/C	T/T
IS	C/A	T/T	A/G	C/A	T/G
IS	C/A	C/T	A/G	C/C	T/G
IS	C/A	T/T	A/G	C/C	T/G
IS	C/A	T/T	A/G	C/C	T/G
IS	C/A	T/T	A/A	C/A	T/T
IS	A/A	C/C	A/A	C/C	T/T
IS	C/A	T/T	A/A	C/C	T/T
IS	C/C	T/T	A/A	C/C	T/T
IS	C/C	T/T	A/A	C/C	T/T
IS	C/C	T/T	A/A	C/C	T/T
IS	C/C	C/T	A/G	C/A	T/G
IS	C/C	C/T	A/G	C/A	T/G
IS	C/C	C/T	A/A	C/A	T/T
IS	C/C	C/T	A/A	C/C	T/T
IS	C/C	T/T	A/A	C/C	T/T
IS	C/C	T/T	A/A	C/C	T/T
IS	C/C	T/T	A/A	C/C	T/T
IS	C/C	T/T	A/A	C/C	T/T
IS	C/C	T/T	A/A	C/C	T/T
IS	C/C	T/T	A/A	C/C	T/T
IS	C/C	C/T	A/G	C/C	T/G
IS	C/C	T/T	A/A	C/C	T/T
IS	C/C	C/T	A/A	A/A	G/G
IS	C/C	C/T	A/G	A/A	T/G
IS	C/C	C/T	A/G	C/A	T/G
IS	C/C	C/T	A/G	C/A	T/G
IS	C/C	T/T	G/G	C/A	T/G
IS	C/A	C/T	A/G	C/C	T/G
IS	C/C	C/T	A/A	C/A	T/T
IS	A/A	T/T	A/A	C/C	T/T
IS	C/A	T/T	A/A	C/C	T/T
IS	C/C	T/T	A/A	C/C	T/T
IS	C/C	C/T	A/A	C/A	G/G
IS	C/C	C/T	A/G	C/A	T/G
IS	C/A	C/T	G/G	C/C	T/G
IS	C/A	C/T	G/G	C/C	T/G
IS	C/A	C/T	G/G	C/C	T/G
IS	C/C	C/T	A/A	C/C	T/T
IS	A/A	T/T	A/A	C/C	T/T
IS	C/A	T/T	A/A	C/C	T/T
IS	C/A	T/T	A/A	C/C	T/T
IS	C/C	T/T	A/A	C/C	T/T
IS	C/C	C/T	A/G	C/A	G/G
IS	C/C	C/T	A/G	C/A	G/G
IS	C/C	C/T	A/G	C/A	G/G
IS	C/C	T/T	A/A	C/C	G/G
IS	C/C	C/T	A/G	C/A	T/G
IS	C/C	C/T	A/G	C/A	T/G
IS	C/C	C/T	A/G	C/A	T/G
IS	C/C	T/T	G/G	C/A	T/G
IS	C/A	C/T	A/A	C/C	T/G
IS	C/C	C/T	A/A	C/C	T/G
IS	C/C	C/T	A/G	C/C	T/G
IS	C/C	C/T	A/G	C/C	T/G
IS	C/C	C/T	A/A	C/A	T/T
IS	C/A	T/T	A/A	C/A	T/T
IS	C/A	T/T	A/G	C/A	T/T
IS	A/A	C/C	A/A	C/C	T/T
IS	C/C	C/T	A/A	C/C	T/T
IS	C/C	C/T	A/A	C/C	T/T
IS	C/A	T/T	A/A	C/C	T/T
IS	C/A	T/T	A/A	C/C	T/T
IS	C/A	T/T	A/A	C/C	T/T
IS	C/A	T/T	A/A	C/C	T/T
IS	C/A	T/T	A/A	C/C	T/T
IS	C/C	T/T	A/A	C/C	T/T
IS	C/C	T/T	A/A	C/C	T/T
IS	C/C	T/T	A/A	C/C	T/T
IS	C/C	T/T	A/A	C/C	T/T
IS	C/C	T/T	A/A	C/C	T/T
IS	C/C	T/T	A/A	C/C	T/T
IS	C/C	T/T	A/A	C/C	T/T
IS	C/A	C/T	A/G	C/C	T/T
IS	C/A	C/T	A/G	C/C	T/T
IS	C/C	T/T	G/G	C/C	T/T
IS	C/C	C/T	A/G	C/A	G/G
IS	C/C	T/T	A/G	C/A	G/G
IS	C/C	C/T	A/G	C/A	T/G
IS	C/C	C/T	A/G	C/A	T/G
IS	C/A	T/T	A/G	C/C	T/G
IS	C/C	T/T	G/G	C/C	T/G
IS	C/A	T/T	A/A	C/A	T/T
IS	A/A	T/T	A/A	C/C	T/T
IS	C/C	T/T	A/A	C/C	T/T
IS	C/A	C/T	A/G	C/C	T/T
IS	C/A	T/T	A/G	C/A	T/G
IS	C/C	C/C	A/G	C/C	T/G
IS	C/A	C/T	A/G	C/C	T/G
IS	C/C	C/T	A/A	A/A	T/T
IS	A/A	C/C	A/A	C/C	T/T
IS	C/A	T/T	A/A	C/C	T/T
IS	C/A	T/T	A/A	C/C	T/T
IS	C/C	T/T	A/A	C/C	T/T
IS	C/C	T/T	A/A	C/C	T/T
IS	C/A	C/C	A/G	C/C	T/T
IS	C/A	T/T	A/G	C/C	T/T
IS	C/A	T/T	A/G	C/A	T/G
IS	C/A	T/T	A/G	C/A	T/G
IS	C/A	T/T	A/G	C/A	T/G
IS	C/A	C/T	A/A	C/C	T/G
IS	C/C	C/T	A/G	C/C	T/G
IS	C/A	C/T	A/G	C/C	T/T
IS	C/C	C/T	A/G	A/A	G/G
IS	C/C	C/T	A/G	C/A	T/G
IS	C/C	C/T	A/G	C/A	T/G
IS	C/C	C/C	A/A	A/A	T/T
IS	C/C	C/C	A/A	A/A	T/T
IS	C/C	C/T	A/A	A/A	T/T
IS	C/A	C/T	A/A	C/A	T/T
IS	A/A	C/T	A/A	C/C	T/T
IS	A/A	T/T	A/A	C/C	T/T
IS	A/A	T/T	A/A	C/C	T/T
IS	C/A	T/T	A/A	C/C	T/T
IS	C/C	C/T	A/G	A/A	G/G
IS	C/C	C/T	A/G	C/A	G/G
IS	C/A	C/T	A/G	C/C	T/G
IS	C/A	T/T	A/A	C/C	T/T
IS	C/A	T/T	A/G	C/A	T/G
IS	C/A	C/C	A/G	C/C	T/T
IS	C/C	C/T	A/G	C/C	T/G
IS	C/A	T/T	A/A	C/C	T/T
IS	C/A	T/T	A/A	C/C	T/T
IS	C/C	T/T	A/A	C/C	T/T
IS	C/C	T/T	A/A	C/C	T/T
IS	C/A	T/T	A/G	C/C	T/G
IS	C/C	C/T	A/G	C/A	T/G
IS	C/C	C/T	A/G	C/A	T/G
IS	C/A	C/C	A/G	C/C	T/G
IS	C/C	C/T	A/A	A/A	T/T
IS	C/A	T/T	A/A	C/A	T/T
IS	C/C	T/T	A/G	C/A	T/T
IS	C/A	T/T	A/A	C/C	T/T
IS	C/A	T/T	A/A	C/C	T/T
IS	C/A	T/T	A/A	C/C	T/T
IS	C/C	T/T	A/A	C/C	T/T
IS	C/C	T/T	A/A	C/C	T/T
IS	A/A	T/T	A/G	C/A	T/G
IS	C/C	T/T	A/A	C/C	T/T
IS	C/C	T/T	A/A	C/C	T/T
IS	C/C	C/T	A/G	C/A	T/G
IS	C/C	C/T	A/G	C/A	T/G
IS	C/C	C/T	A/G	C/A	T/G
IS	C/C	C/T	A/G	C/A	T/G
IS	C/C	C/T	A/G	C/A	T/G
IS	C/C	C/T	A/G	C/A	T/G
IS	C/C	C/T	A/G	C/C	T/G
IS	C/C	C/T	G/G	C/C	T/G
IS	C/A	T/T	G/G	C/C	T/G
IS	C/C	T/T	G/G	C/C	T/G
IS	C/C	T/T	A/A	C/A	T/T
IS	C/C	C/C	A/G	C/A	T/T
IS	C/C	C/T	A/A	C/C	T/T
IS	C/C	T/T	A/A	C/C	T/T
IS	C/C	T/T	A/A	C/C	T/T
IS	C/C	T/T	A/A	C/C	T/T
IS	C/C	C/T	A/G	C/A	T/G
IS	C/A	C/T	A/A	C/C	T/G
IS	C/A	T/T	A/A	C/C	T/G
IS	C/A	T/T	A/A	C/C	T/G
IS	C/C	T/T	A/A	C/C	T/G
IS	C/A	T/T	A/A	C/C	T/T
IS	C/A	C/C	A/G	C/A	T/G
IS	C/A	C/C	A/G	C/A	T/T
IS	C/A	T/T	A/G	C/A	T/T
IS	C/C	C/T	A/A	C/C	T/T
IS	C/C	C/T	A/A	C/C	T/T
IS	C/C	T/T	A/A	C/C	T/T
IS	C/C	T/T	A/A	C/C	T/T
IS	C/C	T/T	A/A	C/C	T/T
IS	C/C	T/T	A/A	C/C	T/T
IS	C/A	T/T	A/G	C/A	T/G
IS	C/A	T/T	A/A	C/C	T/T
IS	C/A	T/T	A/A	C/C	T/T
IS	C/A	C/C	A/G	C/C	T/T
IS	C/A	T/T	A/G	C/C	T/T
IS	C/C	C/T	A/G	A/A	G/G
IS	C/C	C/T	A/A	C/A	G/G
IS	C/C	C/T	A/G	C/A	G/G
IS	C/C	T/T	A/A	C/C	G/G
IS	A/A	T/T	A/A	C/A	T/G
IS	C/C	C/T	A/G	C/A	T/G
IS	C/C	C/T	A/G	C/A	T/G
IS	C/C	C/T	A/G	C/A	T/G
IS	C/C	C/T	A/G	C/A	T/G
IS	A/A	C/T	A/A	C/C	T/T
IS	A/A	T/T	A/A	C/C	T/T
IS	A/A	T/T	A/A	C/C	T/T
IS	C/A	T/T	A/A	C/C	T/T
IS	C/C	T/T	A/A	C/C	T/T
IS	C/C	T/T	A/G	C/A	G/G
IS	C/C	T/T	A/G	C/A	G/G
IS	A/A	T/T	A/G	C/A	T/G
IS	C/A	C/C	A/G	C/C	T/G
IS	C/A	T/T	A/A	C/A	T/T
IS	C/C	T/T	A/G	C/A	T/T
IS	A/A	T/T	A/A	C/C	T/T
IS	A/A	T/T	A/A	C/C	T/T
IS	C/C	C/C	A/G	C/C	T/G
IS	C/C	C/T	A/A	C/A	T/T
IS	C/C	T/T	A/A	C/C	T/T
IS	C/C	T/T	A/A	C/C	T/T
IS	C/C	T/T	A/A	C/C	T/T
IS	A/A	C/T	A/A	C/C	T/T
IS	C/A	T/T	A/A	C/C	T/T
IS	C/A	T/T	A/A	C/C	T/T
IS	C/C	T/T	A/A	C/C	T/T
IS	C/A	C/T	A/G	C/C	T/G
IS	C/C	T/T	A/A	C/C	T/T
IS	C/A	C/T	A/G	C/C	T/T
IS	C/C	C/T	G/G	C/C	T/G
IS	A/A	T/T	A/A	C/C	T/T
IS	A/A	T/T	A/A	C/C	T/T
IS	C/A	T/T	A/A	C/C	T/T
IS	C/C	T/T	A/A	C/C	T/T
IS	C/A	T/T	A/G	C/A	T/G
IS	C/A	T/T	A/A	C/C	T/G
IS	C/C	C/T	A/G	C/C	T/G
IS	C/A	C/T	G/G	C/C	T/G
IS	C/C	C/T	G/G	C/C	T/G
IS	C/A	T/T	G/G	C/C	T/G
IS	C/C	T/T	G/G	C/C	T/G
IS	C/C	T/T	G/G	C/C	T/G
IS	C/A	T/T	A/G	C/A	T/T
IS	C/C	T/T	A/G	C/A	T/T
IS	A/A	T/T	A/A	C/C	T/T
IS	C/A	T/T	A/A	C/C	T/T
IS	C/A	C/C	A/G	C/A	T/G
IS	C/A	T/T	A/G	C/A	T/G
IS	C/C	T/T	G/G	C/A	T/G
IS	C/A	C/T	A/A	C/C	T/G
IS	C/A	T/T	A/A	C/C	T/G
IS	C/C	C/T	A/A	A/A	T/T
IS	C/C	T/T	A/G	C/A	T/T
IS	C/C	T/T	A/G	C/A	T/T
IS	C/A	T/T	A/A	C/C	T/T
IS	C/A	T/T	A/G	C/A	T/T
IS	A/A	C/C	A/A	C/C	T/T
IS	A/A	C/T	A/A	C/C	T/T
IS	C/C	C/T	A/G	C/A	T/G
IS	C/A	T/T	A/G	C/A	T/T
IS	C/C	C/T	A/G	C/A	T/G
IS	C/A	T/T	A/A	C/C	T/T
IS	C/A	T/T	A/G	C/A	T/G
IS	C/A	C/T	A/G	C/C	T/G
IS	C/A	C/T	A/G	C/C	T/G
IS	C/A	C/T	A/G	C/C	T/G
IS	C/C	T/T	A/G	C/A	T/T
IS	A/A	C/T	A/A	C/C	T/T
IS	C/A	T/T	A/A	C/C	T/T
IS	C/A	T/T	A/A	C/C	T/T
IS	C/A	T/T	A/A	C/C	T/T
IS	C/A	T/T	A/A	C/C	T/T
IS	C/C	T/T	A/A	C/C	T/T
IS	C/C	C/T	A/G	A/A	G/G
IS	C/A	C/C	A/G	C/A	T/G
IS	A/A	C/T	A/A	C/C	T/T
IS	C/C	C/T	A/G	C/A	T/G
IS	C/C	C/T	A/G	C/C	T/G
IS	C/A	C/C	A/G	C/C	T/T
IS	C/A	C/C	A/G	C/A	T/G
IS	A/A	T/T	A/G	C/A	T/G
IS	C/A	T/T	A/G	C/A	T/G
IS	C/C	C/T	A/A	C/C	T/G
IS	C/C	T/T	A/G	C/A	T/T
IS	C/C	T/T	A/G	C/A	T/T
IS	A/A	T/T	A/A	C/C	T/T
IS	C/A	T/T	A/A	C/C	T/T
IS	C/A	T/T	A/A	C/C	T/T
IS	C/A	T/T	A/A	C/C	T/T
IS	C/C	T/T	A/A	C/C	T/T
IS	C/A	C/T	A/G	C/C	T/T
IS	C/A	T/T	A/G	C/A	T/G
IS	C/C	C/T	A/A	C/C	T/G
IS	A/A	C/C	A/A	C/C	T/T
IS	A/A	T/T	A/A	C/C	T/T
IS	C/A	T/T	A/A	C/C	T/T
IS	C/C	T/T	A/A	C/C	T/T
IS	C/A	C/T	A/G	C/C	T/T
IS	C/C	T/T	A/G	C/A	G/G
IS	C/C	C/T	A/G	A/A	T/G
IS	A/A	C/C	A/A	C/C	T/T
IS	C/A	T/T	A/A	C/C	T/T
IS	C/A	C/T	A/G	C/C	T/G
IS	C/A	T/T	A/A	C/C	T/T
IS	C/A	C/C	A/G	C/C	T/G
